# Supplementary material for: New Approach to Determine the Activity Concentration Index in Cements, Fly Ashes, and Slags on the Basis of Their Chemical Composition
Source: Materials (Basel). 2023 Mar 28;16(7):2677. doi: 10.3390/ma16072677 (PMC10095990; doi:10.3390/ma16072677)
Supplement: Supplementary file 1 [file materials-16-02677-s001.zip]

Archive with 1 entries (1 files):
- materials-2274634-supplementary.pdf
